# Supplementary material for: Selection and Validation of Reference Genes for RT-qPCR in Protonemal Tissue of the Desiccation-Tolerant Moss Pseudocrossidium replicatum Under Multiple Abiotic Stress Conditions
Source: Plants (Basel). 2025 Jun 7;14(12):1752. doi: 10.3390/plants14121752 (PMC12197192; doi:10.3390/plants14121752)
Supplement: Supplementary file 1 [file plants-14-01752-s001.zip]

Archive with 1 entries (1 files):
- plants-3641544-supplementary.txt
