# Supplementary material for: Selection and Validation of Reference Genes for RT-qPCR in Protonemal Tissue of the Desiccation-Tolerant Moss Pseudocrossidium replicatum Under Multiple Abiotic Stress Conditions
Source: Plants (Basel). 2025 Jun 7;14(12):1752. doi: 10.3390/plants14121752 (PMC12197192; doi:10.3390/plants14121752)
Supplement: Supplementary file 1 [file plants-14-01752-s001.zip › plants-3641544-supplementary.txt]

>TRINITY_DN1938_c133_g1_i1 len=1758 path=[0:0-1757] psbA	Photosystem II  protein D1
ATTTATAATGACATAAACAAAAGGTTTCGTCAACTAATAAAAAGAAAATTTAATATTTTT
TTTTTAATTTTTTAAAAGGGCGAACGACGGGAATTGAACCCGCGCATGGTGGATCCACAA
CCCACTGCCTTAATCCACTTGGCCACGTCCGCCTTTTTTCCAATTTGTTTATTAAAAAAA
AACAATGACCTTAGAACTATTAATTCTAAGGTCATTGCTTTCAAGTTGTTATCCTATTTT
AAATTAATTTATTTTATAAAAATATAATTAAAATATTAACCATTTACAGAAGGAGCTTCA
ACAGAAGCTAAATCTAGAGGGAAGTTGTGAGCGTTACGTTCATGCATAACTTCCATACCA
AGGTTAGCACGGTTGATAATATCAGCCCAAGTGTTAATTACACGACCTTGACTATCAACA
ACTGATTGGTTAAAGTTAAAACCATTTAGGTTGAAAGCCATTGTGCTGATACCTAATGCA
GTAAACCAAATACCTACTACAGGCCAAGCAGCTAAAAAGAAGTGTAAAGAGCGAGAGTTG
TTAAAGCTAGCGTATTGGAAGATAAGTCTACCAAAGTAACCATGAGCAGCTACGATGTTG
TAAGTTTCTTCTTCTTGACCAAACTTGTAACCTGCGTTAGCAGATTCGTTCTCAGTAGTT
TCTCGGATTAAACTTGAAGTTACCAAGGAACCATGCATAGCACTGAATAGAGAGCCGCCG
AATACACCAGCTACACCAAGCATGTGGAATGGGTGCATAAGGATGTTATGTTCAGCTTGG
AACACAATCATGAAGTTAAAAGTACCAGAGATTCCTAAAGGCATACCGTCAGAGAAGCTT
CCTTGACCAATAGGATAGATCAAGAAAACAGCAGTAGCAGCCGCAACAGGAGCTGAATAT
GCAACAGCAATCCAAGGACGCATACCTAAACGGAAGCTAAGTTCCCACTCACGACCCATG
TAGCAAGCTACGCCAAGTAAGAAGTGAAGAACAATTAGTTCATAAGGACCACCATTGTAT
AGCCATTCGTCAACGGAAGCAGCTTCCCAGATTGGGTAGAAGTGCAAACCGATAGCTGCA
GAAGTAGGGATGATAGCACCAGAAATGATGTTGTTTCCATAAAGAAGAGAACCAGAAACA
GGCTCACGGATACCATCAATATCTACAGGAGGAGCTGCGATAAAAGCAATAATAAATACA
GAGGTTGCAGTTAATAAGGTAGGGATCATTAATACACCGAACCATCCGATGTAAAGGCGG
TTTTCAGTGCTGGTAACCCAGTCGCAGAAGCGACCCCATAGGCTTGCGCTTTCGCGTCTT
TCTAAAGTTGCAGTCATGGTAAAACTTGGTTTGTAAAATAATAATAATAAGTTACCCAAA
TATATAAACTTGTTAATTATAGTATTACACAAAATAGATTAGTTGTCAACCGATCTTGAA
AATCAATTATTTTTTTTTAGTTTATAATAAAAAAGTCTAAAAAAATTAGTTTATTTCAAT
TAAATTAAGTAAAGTGGGTTGCCCGGGGCTCGAACCCGGAACTCGTCGGATGAAAGTGGG
TTAATTTTTTATTTTTTAAATAAAGAATTTAACCTCTTCCCAAACCGTGCTTGCAACTTT
TATTGCACACGGCTTTCTCTATGTATTTATTTTAGTTTTTAGAGATTAATATCAGTAAAT
TATTAAATTAAAGTTTTATATATTATATAATATAATTAATTTTTCATTTGTGATTTGCTG
TTATTATTATTTTTTTTT

>TRINITY_DN9694_c9_g1_i1 len=369 path=[0:0-368] psbB  Photosystem II protein CP47 reaction center protein   
TATTCCGTGATGTACGTACATTAAAGCCTTCTTTAGATTTACCTAATATTTTTGGAATTC
ATTTATTTTTATCAGGAGTTTTATGTTTTGCATTTGGAGCTTTTCATGTAACAGGTTTAT
TTGGTCCTGGTATATGGGTATCTGATCCTTATGGATTAACTGGAAAAGTACAACCTGTAG
TTCCAGCTTGGGGGGCTGAAGGCTTTGATCCTTTTGTTCCAGGAGGAATAGCTTCTCATC
ACATTGCAGCAGGTATTTTAGGTATATTAGCAGGTTTATTTCATTTAAGTGTTCGACCTC
CCCAACGATTATATAAAGGGTTACGTATGGGCAATGGTGTAACTGTTTGAGGGGGGGGGG
TGGGGGGGG

>TRINITY_DN1103_c0_g1_i4 len=2351 path=[0:0-165 1:166-215 3:216-526 5:527-554 6:555-913 8:914-995 10:996-1115 11:1116-2205 12:2206-2350] atp6	ATP synthase F0 subunit a
CCGCCAACAGGAAACTCTACAAGGCCGCAGGGCGCAGCAAAATATATATATATATAAAAT
ATTTTTTTTTCGTAGCTTTTTGCATCCCGCGCGTTCAAAGGTCTCCGACCATTGGTGTGC
ATTATTTTGCGTCATCAAAAGCAAATCCAGCTTTTTTATTATGGTTAATGATGACGCGCT
TAAAAAGTAAAGAAGTGGTGTAGCAACTGTTTTGAGGCTCCTTACACCAGTCTTTTAATG
AAGGTTTATAGCATCATTTAAGTAAATACAAATTAGAATAGTAAAAACATAAGCTTGTAA
TATAGCAACACCTAATTCCAAAGCAGTTAATGCGAATACTATCAAAAAAGGAGCAAGATG
TGCTAAATACATAATACCCCCCATAGATAGCATAGTCCAAGCAAACCCGCTTAGAATCTT
TACTAAACTATGACCAGCCATCATATTGGCGAATAAACGTATTCCTAGACTTAATGCGCG
AAAACTATAGGAGATTAGTTCAAGAAGTACTAGGAAGGGTGCTAACGACAAGGGGACTCC
TTGCGGCAATAAAATACTAAAAAAATGAAGCCCATGTGTTTGAAATCCAACTATAGTTAT
TCCGATAAAGAGAGATAATGAAAGACCCAAGGTAATTATAAAATGACTTGTTACTGTAAA
ACTATAGGGTATCATACCAATAAGATTACAAAATAATAAAAAAGTAAAAGTAACAAAGAT
TAGAGGAAAAAAGCGTTGTTTCATTGAAGACGGGCCGCTTATTTGTTCATTTACCAAGTT
AAGCACAAAATAATAAATAATTTCCACAAAGGATTGCCAAGCATTTGGTACTAAGTGTCC
CCCATTTAAAGTGACGAAATGAACTAAAAGCAATACTAAACTGATAGTTAATAGCATAAA
CAAAGATGAATTGGTAAATGAAAGATAGAAATTTCCTATATGAATAGGAATTAATGGAAT
AATTGCAAATTGTTCTAGCGGACTGCAAGCCATGATGAATTCTTTTTTTCTTATTTCAGC
GCGAGGCAAAACCAAGAAGTTGCTTCGTTGCTTGACGCTTTTCGAGGCGAAGTCTTGAGA
AAAAATAAAAAAAAAATATTTTTATTTCTTTCGGCCTTTTTTCATATATATATTATATAT
GAAGAAATACCTCGAAGCCAAGCTTGATTTGACCTACATTCGCGCAGCGAATAGAGCGTT
AATTTCTATTTATGTTTTTTTTTCTTAAATAATGAATGGTAACTTTTTGGAAAAAAAGGA
AGGCGAAGCATAATCAAATGGATTTTAAGAGCTAAAAAAAAGATTTTTTTCACTTTTCCG
CATTTTAGAATATATATGAAAAAAAATCTATATATTTTTGTGCGCCTAGATTTTTTGTTG
GTTTGCTGCGCGCCTTTCTTTTAGAAGCTAATAGACAAAGTATACGTTATTTTGTGCCAT
CTATGTTTCTTCTAGAAAAGAATAAAACTAAAAGTTTCTAAGCCTCTCCTTGCCCCAATT
GCATAAGTTGGGGTCGAAGACCCCAACCATGTGCTTTCCAATATTTGGTTAAGAAGCAAA
AGTGAAAAGCGCTCATTTACATAGCTAATTTATGAATCGTTTCGTACGAAAACAACTCGA
AGCGGTTTCAGCTCTGAGAGCCTCCGGTGATGCAAGGTTCCAGAGTTTTTTTTTACTTAA
GGGCACAAGGAATAAAGTTTAGAAATAAAGATGGTCATTAATTATCATACATGATGAATT
TGCTTTATGCGACTTCAAAATCGAAAAATACTATATGGGTTTCACGGGCGAAAGATAGTT
TTGTATCTAACTATGCGCAAAGTTTGCCATGCTTTACTATTACGATATATCGAGATTTAT
CTACTCGACTGACGAGAACCTGAGACATTTTTTATTTATGATGTCGTTTTACGAAGCCTT
CTAATGAGTTATGTCCAAAGCGGGGGGGGGGGAGGCGGATAAGAAAAAAAAGACATATTT
TTTTTTTGCTTCTCGTTGCACTTTATAACCGAAGGCTTCTTTCGTATCGAGAGCGCTCTT
ATTTCGCAAACCTCCCTCTGCTCCAGCGGGATCTCTTTCTTATGGGGCTCTTTTTTTATG
CTGTGTACATGTGTTGGCTTTAGTTGTTTTTTTGCTTGGTTTGTGTTTGCTCGCATCATC
TCTTATCCAGATGATGCGTAGAAAAAAAATATATATATTTTTTTTCATTGTTAAAGCAAA
TGATAAAAGGGACTTAGTAAAATAACCATGATACTTTTTTCTGTTTTTTCGAGCATTGCT
TTAGTCTCTAGTGTTATGGTAATACGTGCTAAAAATCCGGTCCATTCTGTTTTATTTTTC
ATCTTAGTTTT

>TRINITY_DN4025_c0_g2_i1 len=461 path=[0:0-460] clpP	ATP-dependent Clp protease proteolytic subunit
GGGCGAATAAAAAAGCTAGTACAGTTATAAAAAAACAAATTAATAAATTTTATTATAGCA
ATCGACTTTATAGAGAAAGATTACTTTTTTTAGGTCAACATGTAGATGATGAAATTGCAA
ATCAACTAATTGGAATTATGATGTACTTAAATGGAGAAGATGAAAGTAAGGATATGTATT
TGTATATTAATTCTCCTGGTGGAGCTGTATTAGCAGGAATATCCGTTTACGATGCTATGC
AATTTGTAGTTCCAGATGTTCATACAATTTGTATGGGATTAGCGGCTTCAATGGGATCAT
TTATATTAACTGGAGGCGAAATTACTAAACGTATAGCGTTACCCCACGCTTTGCGGCTTT
GCTTTTTTTTAATAAATTAAAAAATGTATACACCTAATTACTAAACAAAAAGGTAATAAT
AGCATGACATAAAAAAGCTTAATAAAAATTTTTTAATAAAC

>TRINITY_DN717_c2_g1_i1 len=478 path=[1:0-176 2:177-200 3:201-228 5:229-477] petB	citocromo b6       
CTATGATTTTTTTCTTTTCTTCTTTTTTTATTTTTTTTTCTTGACTGAAGTAAATTTTGG
TTGGTTAATTCGATCTATTTTTCGGTGGTTGGCGAGTATGATGGTTTTAATGATGATTTT
ACATATATTTCGTGTTTATCTTACAGGAGGTTTTAAAAAACCTCCTGAATTAACTTTGGT
TACTGGTGTTATTTTAGCAGTTTTAACAGTTTCGTTTGGTGTAACTGGTTATTCTTTACC
TTGGGATCAAATTGGTTATTGGGCTGTTAAAATTGTAACAGGTGTACCTGACGCTATTCC
TATTATAGGATCGCCGTTAGTAGAATTATTACGTGGAAGTGTTAGTGTAGGTCAATCTAC
ATTAACTCGTTTTTATAGTTTACATACTTTTGTATTACCTCTTTTAACTGCGGTTTTTAT
GTTAATGCATTTTTTAATGATTCGTAAACAAGGTATATCAGGTAATATATAAAGGATT

>TRINITY_DN5651_c0_g3_i2 len=496 path=[0:0-373 1:374-495] psbE	Photosystem II Cytochrome b559 subunit alpha

ACTTAACAAAAAGTATTAAAAAAAAGAAAAAAATTTTTGTTTTTTTCTCTTTTTTTATTT
TATTTGTCTTGCTGAGCTAAAACAACCCTAGATATACTGATTTAGTATGCTTCAAAAATA
CCTTTGGTATAACATTGATAATCTAATAAGGCTAACAAATTTTTAATATGTTTTAATATT
TTTTTATAGCCTTTACAAATATATATTTGGAGCTAAGAATGTCTGGAAATACAGGAGAGC
GCCCTTTTGCTGATATTATTACTAGTATTCGATATTGGGTAATTCACAGCATTACTATAC
CATCTTTATTTATTGCAGGTTGGTTATTTGTTAGTACAGGTTTAGCTTATGATGTTTTTG
GAAGTCCTCGACCAAATGAATATTTTACAGAAAGCCGGCAAGAAGTGCCTTTAATTACTG
GTCGTTTTAATTAACTAGAACAAGTTGTTGAAATTACTAGATATTTTTTGGAGGTATAAA
TTACTATCGACAGAAC

>TRINITY_DN798_c0_g1_i4 len=742 path=[0:0-395 3:396-469 5:470-741] rps1	ribosomal protein S1

AAAAAAATATATATATATTTTTTTGTTCTGCTTTCTTTTTTCCCCAATGAGCCGGCTTTA
CTCCTAAAGCAATTGTAAAGGCTAAACTCTTTGTCAGTTCTTTTACACTTATGCTTTTGA
TGACAAGTGGTGAAGGGCTCGAACGTACGAATCGTTCGGCCCTAAGGTGCCAAAAATATA
GATTTTTTGGGCGCAGCCCTATTCGCAAAGCGAATAGGGTGCAGCCAAAATATATTTTTT
TCCCAAAAAATCTCAGCACCAAAAAATTAAAAGACAAATAAGATTAAAAACGCCATCATT
AAGGCAAACAAAGCAATAGCTTCTGTTAAAGCGAAACCTAAAATGGCATAACCAAATAAT
TGCTTAGCCAATGATGGATTTCGCGCAACAGAATGAATCAAAGAACTAAATACGTTTCCA
ATACCTACAGCAGCTCCCGCTAAAGCAATGGTAGCTGCTCCTGCTCCAATGTTAACCTAA
GCCACTCTATTGCTGACGCAGCTCGGCTTCCGAACCGTACGTGAGCCTACGGCCTCATAC
GGCTCTTCTCATAATGTTTGTATCTTCTGGGCTTCCCTTCATCTTCAAGAGCCTAAGCTC
GTGTTGACTCAGAAGCTTTGACAGTCTTACATCTAACTAAGTACATTGTATCACGTTACC
AAAAAAATATATATATTTTTTTTTACGTTTTTTTTTTCACAACTGGGTTCGGGTGGCGAA
CCAAGCGCGTGTCTTAGAAAAT

>TRINITY_DN269_c0_g1_i28 len=2594 path=[1:0-1261 9:1262-1980 15:1981-2012 16:2013-2068 20:2069-2097 21:2098-2108 23:2109-2121 24:2122-2138 26:2139-2150 30:2151-2165 39:2166-2199 41:2200-2219 42:2220-2234 49:2235-2235 50:2236-2273 51:2274-2276 53:2277-2299 58:2300-2593] rbcS	RuBisCO small subunit
CACCATATTGCCACCAGTAAATTGTGGGGACTCCATTGTGTCACCAAAAAGGATGTACAA
ATCTATGTTTATGGAGATGAATTCTTCAAAATAAATATTTATGGAGAAAATTTAGTTTTG
TATAGTTTCACGAGAAAGCCAGAAGTACTACAGCTCCATGACCTCTGTAGCCACTCTGGC
TATCCCACTAAAATGAAAAAATAAGGGCTGATCAGACACCTAGACCTCAAAACATAATTC
ACATTATCCGCTAAAAATAAGGTGCACCACTCTAATAGATTCTTCACTAATATCGGTAGT
GATAGACGTCTTGTAGTTGGACTGCCCTACACAAACTCGTGAAAATCTGTACGTTGTGTA
TGATCTTGATTTGTTGACAAATCACAATCGACCTGTTTGCTGCAGAGGTCCTCTTGAGCC
TTGATTCACTTTTTCCTCTGAATATACTCCACTTGGTGACGGATCTCATGATCAAAGGGA
ACCGGTCAGTGATCTTCAGCTTTGGCCTGGATCATGAGGGCACTGGATGGTCGGCGTTGC
CAAGCAAGTTGGCTTGGTTTCGCCTGCCATCACCACAAGCTCCACCGCACGGGGCCACCG
CTCCACTGCCCCTCCTCCACGCCCTCCTCGCCCTGCACTGGTTTGCCTGCACCGCCATTA
TCACCTGTAGCCTCGCTCCTCTCAAGGAGCTCCTGCTGGAGGCGCTTGCGCCGCAGCACG
AGCACTGCCACCAGCATTGCCGCCAGCGCCACCGCGGCTGCCAACACCACCAGAACAGTT
GCCACGCTCCATTTCGCGCCTGGAACAGCGGTGGGGATCTCGGGAGACGGTGGCCTGCGA
GTGGCTGGACCCACAGCGGTGGCGGATCTCTCGAGACGGACTGAGAACACTTCTTACCGG
TGCATGAGCTTGCTATTGGGAGGAAAACAAAGAGAAAATCAGGCAATTAAGTCATATCCA
AATCTGTCACTGGGCTCAACAGGTTGCGCCTCAGCAGTTCATACTGAGGATCTCAAAGTG
TCGAAACTGTGCCAGAAGTAGCTGAATAATTCAGACTCACAAAAACATTTGATCTACACT
GCACAGCTGATAACAAACTGTCTCTGGACTCAACAGGTTGAGAATCAGCTCACACAACTG
AGGCGAGCTCTCAAAGTACAGAGAGAGAAACGCGAGCCTTCACACCCGCATGAATCCAGC
GTTCACGCTCAAAGTGTACTAGCAACTCTGTTATTCTCACTCAAAAAGTGTCGCTCTTCA
CTGACATAGAATGTGAAAAATGGTACTTTTTCTTATTTTTTTACCCGACTAACTCATCAA
CTTCTTAAATACTTGATATAGTAAGTGAGAGGCGACAGGGTTGCTAGTAGTGAAGGGTGT
GTGAGTCCCAGGACATGTACGCAGATTTGTCAAAAGGGGCAATTGCTACCCATATAATCT
TTCAAATAAGAGGCCCTCTTTCCATGGTAAGAAGCTCAGTGGCAGCACAAAAGTGTGGGT
ATTTCGTCTCCCGTTTTTTCATATTTTTCTTTTCCTTGGATTCGTACAATGAATGCACTC
TTTGAATGTCGCGCGACTTTATTTGTATATCGGATAAGATGGATGTGTTCATCTGTCCTT
CCTCCGATTTCCTTACCGCGGCGAAGATGTTCTACCTCCGTCCGCAATCTAGATAATGGC
TGTTTCATCTATAGAATGACAACTGCGACATTCGAGCTTTCATACAGCAATTCGGCATTT
TCGTTTGCAACAATGTGTTGAGAACATCGAATAGGTAGCCACATCTCATCAATCATTGGA
GATCAATTTTCAGAAACATTTCGAGCTTCTCATTTCATGAAGGGCCAAGGCAAATAATGT
ACATTCAGAAAACGTAGCACGCATTTTTCTACGGCCCTCTCAATGCAACGTTAAGTATCG
ACGAATGTCTGCTTAGGCACTGGGCCTGGCGACCAAGAAGCCGCAGATCTGGACCTGCTT
GACGTTGTCAAAGCCCAGCACGCGCACGAAGAAATTGGGGTACGCCTTCTTGCACTCGCC
AATCTCGCGCATCACCTGGGCGGGGTCGTTGCACCCGAACATGGGCAGCATCCACATGGT
CCAGTAGCGCCCGTCATAGTATCCGGGGCTCCGGTTGTTGGCGCGCGACACACCGTCGGA
GTTAATGTCGAACTCCAGGCAGGGGATCAGGTTCTGCTGAATCATGTAGACCACCTGCTT
CGCGAGCTGGTCGTCCGTCAGCGCCGGCAGGTACGAGAACGTCTCGAACTTGGTCTGTCC
CATGGGATTCCACACCTGCATGCAGGAGACACGGCTGCCATTGCTGACGGAGCTGAGCTG
CTGGCTCTTGGAGGAGAAGAGGGTGGCGCTCTTGAGGCCGGAGAAAGCCTTCACGGAGGA
AGACTCGCTGGAGGCGACGGTGGACGAGGCCACGGCGAAGGCCGCGGGGGCCACGACGGT
GGAGGCAGCGACGACGGACGCCATTGCTAGGGGCTGGAGAAGGTGGGGGAGAGTTGCGAT
GGAAGTCGGAGTTGTGAGGGAGAGAGTTCGAGCAGTGGCGTGGTTTTGCTGGATAGTAGA
CAGGGACAGTGGGG

>TRINITY_DN2574_c0_g1_i10 len=6109 path=[1:0-1206 3:1207-1349 5:1350-1491 7:1492-1659 8:1660-1886 9:1887-2005 10:2006-2008 11:2009-2009 13:2010-2285 15:2286-2371 17:2372-4104 19:4105-4232 21:4233-4454 23:4455-4604 24:4605-4941 25:4942-4989 26:4990-6108]   vcs  enhancer of mRNA decapping protein 4 
CATGATTGCAACCTATATGTTATCCCTTCTTGCCCCTTTTGCATGGAAAGGCTTGTGATG
AGAGGAGAAGGTCCACATGTGCAGGACCTTCCTGGAATGAAATTGACCACTGGGCAAAAA
CAATGGAAGACCGCAACAAAAGTTGATCTCGTCTAGTCATTTATCAAGCTAGCGTTCACT
CATGGCAACGTGTTGTAACACACAAGTTATATGCTATTTTCTACATGATTGAATAGATTC
GTTCTTTTAATCAATAGCAAGTTTTTATCTCTTCACGATGACAGATGCAACAAACTTAAA
GATAACGTAAATAGATCTTCTGCCTCACCGAGTTCATCGTACCTGCCGACGTCATCAGTC
TTGTCTGGCTCTCTGGTGATCGGTCGGTCCAAACTGAATCTGGCCATCACACATTTAGCG
ATCACAAGTTGTTAAGGTCAATCCAACACTGTACGGTACTTCTAAGCGGGTTTTGGCATT
TACACGGAGGACAGTTTTTACACGGTGACCATGTACAACAATTGGTGTAGACGTTCTCTG
AAAAGTGAATATGTATTCCAAGCGAGCTCATTGGAACCAATGTACTGCTCTGGCGGTTAG
ATAGCCCACAAGTACGTAGTACACACGTCTGTCAGCAGGAGGACAACTGAAAAATATTTA
CTCACTCCTCAAACCCCGACATATAGATGATACGGTGCAGCTGGGAGAAGGGGATGGGTT
TGGTAGAGATGGTTAGCCCTTCTGTTTTGAATATACTTGCCCATATGAGCCTTTCAAAAC
CACGGGAACTGAGTGGTTGGGACCCCAATCTCCCTCTCGCAGCAGTTCTTGTCCGTGGGA
TGTTAGTCGGATTCGTCGCACAAATCCAGGTTCGTAATTGTCTATACGATGAACAGTGTC
ATTTGCAAGAACTCAATAAAGAGTTGATAACATGTATGACGAGCCTCAGGGTGACTTGCT
CTGACGGATCCTTCGAAACGCTCATCTGGTGATGACAGTTTTGGAAGGCCAGTTCCAAGA
ATGAATGCATATGCGGGCCTATGACAGGATCGCTTGGGTTGAGAGCCAAAGTTGCTTCTT
TGATCCATTGAAGTTTGTGTCCCGTATCCCTCGACAAATCAGACGATAGCTGCTGCACTA
GAGATAGGAGCACGCCTTGACTTACAGGAAGTGGATCCGCTGAAAGAAGAGGTACAGGTT
CAAGCTGATGACACAGCCAAAACACGATTTGCAAATCATTAGCTTTTAAAGCCTTGTTAA
AAGCTTCCTCAAGCATTCCCGCGCGGAGCAATCTGTTAAGCTCTATCGTTGGGTCCAAGG
ACTCTTCCACTCGTCTCAACGAATGCACCTTATCGGGCAAGATATCTTTGTGCTGGTTCA
CCTCCCCAGTGGAGTCCGCTGTCTTCACAAGTCTCAACAGTTTTGTCATGCTCTGGACAA
GCTCACCATTCAAGTCCTTGGCAAGAGACGAGGCCCCTGCAATCAAATCCTGAAGATTGG
TGGCAACGGCAGTATGTGTTGATGAAAGTTCTCGCTGAATCTGGGAACTGTGTTCAACCA
TCTCCATTTGAAAGACCGTGTTAACTTGATCAAACATAGTCTGACAAGATCGTTCAAATC
CTGGAATGATCAAGGTCTCGAAACTTGTACGAATCCCATCCTGAAATAGCAGTTGTATCT
ACATTTGGTTAGATGACATCTGGGAAAATTTCTGTCGAAGAGTTATCTTTTGATTACTAG
ATGATAGTGGCAAAAATTGTTCGACTTCTAGTCAAAGTAAAACGAAAGAGTTCACAATCA
GTTTAGAGTCGGGCTCCAACGAACATCAAAAGTCTAAGTTCAGAGTCAAAAATATGGCTG
AATAGTGATTGCAAGCATGAATCTTACTTGCAATGCCTGCTTCCCAGAAGTCTGAAACTG
GATTTTGAGCTGCTTGGTCATGACTGCTTCAAGCTTAGTAAGTACCGTCTTTTCCATCTG
AGGCATCACTTTCTCAGTGAGATTCTTCTGAAAGCATTCTGCGAGAACAGCTGATACTGC
AGTTTGAACAGGAACGACCAATGTGTGAGCAATATTAGCTCCAATAGCAGCGACTTCCTT
CTTGAGACCAAGCTCTAAAGCAGCTGGCAAATCCTTGGCTGAGAAGTCGTTAAAAAGAGA
GGTAATCTGCAAGATCCTTTCGCGATCTTGCTTTTCTCTTTTAGCATTCTCTTCCGCAAG
CCGCACCCACATGGAGTCGGCATTGGCTTTCATTAGTTTCTCCAATCGTTGACCCAGAAC
CCCTTCCAATCTTTTGCCTTCCTTGCTAACCGGAGTTGCCACTGTCGTTATAATTTGCTT
TTGTAGCTCCTTCTGCATTTCGATCAACTGGATTATCGATTCTTGCATGGACTCCACCTG
GGCGATCAGGCTCATAGGACCCTGAGTTGCATTGGATCCAGCTTCTCCTGATGAGCCCAT
TGCAGAATTAAGTCGTAGTTGCAAGGACGTAGGCAAAGGCACGCTTGCTGCGCCCCCATT
CTTGTTCTTACTCTTCCTTCCTTTTACGGCTGAAGATGTTGGAGATGTTGCAGCAGCAGC
ATTACCTGCTTGACGGTCGAGTTTAAGCGCCATATTTTTAAGCTGATCTTGCAAATCATC
AGGAGTAGGCCGTTCTTTGTCCTCAGTCAAATCACTAAGTTGAGCCTCGTCACCTGTACC
GCGGCCTTGCCAGTTGATGGTAGCAGACCCAATGTCGCCCTCGGTCATAATTTCTTTCTC
AAAACATTCCGTGGCCGCCTCACCTTGTCCGTCAGGAGAGTCGAGTTGAGGAATGGAAAA
ATCAACGGTACCATCCCGATCAGAAACCAGCTCGTCCGAAGGCCACGGCACGTTTCCAAC
CTTTGCATCGTCTTGCCTCGTCTTTGCAATCGAAACATCCATGAGGTCATACCCAGTTTC
CTGAGGTGGAGCGTCATCTCGTTTGGAACCAGCAGCCATGGACATGATATCAGAAGGACT
TAGTAATTGAGGACCCATTTGTTGCTGAGGAATGACTGGATTTCCAGTCCCACTGCTAGA
TATGCCATCTTTGTCCTCCTGTTCACCTGATTCATACTCAACGGAATTACTATTCAAGGA
TGATTGAGCTGTATCAGCACTAGCTTCAGTGTCTTGCAATGTCTCTTTTGTTCCTTCCAT
TTTCTCGACCTTGAACCTAGGGGGAGCAGTAAAAACAGGGCTGCCCATTGCTGTACTTCT
TAGATTCCGGTTGGATCTTCTGGGAGGAGGTGTTGGTGGCTTCGATAGATTCGACGTTAG
AAGGACCTCCCTTGTGGAATCGGGCCGAGTAATTCCACGATTTCCTGGTTGTCCTCCGGA
GTCAGACATCGAGTGTGCTCCTGGACTGCCTGGCTTTCCTGCTCCGACATCTTTAGAATC
TCTTAACAAAGTCAACTTGCTGGCATCAAAACCTTTGTTGCTTTCTGGAGCACTAGAATA
TCCCAGTTCGATCAGGTTTCCAAGAGCCGTAGGCCGCGGAGGAATACCAGGGTTTGAGGA
TGGGTTGCTGCTCACTCCCGTCGCCGTTATTGGATTGGGCATCGGCTTCGGATGCGTTTT
ATCAGAAGCTGAAAAAGATGACGATACCGGATTCGCTGCTACTGGCATCATTCCCAAACT
TTTCTTTGGGGTATTAGGAGTCGACCCATCCCCATCTAAAAGATTGGGCAAACACTGTGA
CATGTCAAGAGCATACTGATGAATTCCGTGTGTTTGCAGGCAGAAAATCTTAAGAATGCC
TTCACCACTTTCATTAACCCCATCATCAGCAACCGTGAAACTAAGAATAGGCATGGTAAC
CGAGTGCTCAGTAACGTAGTCGATGCGAGGACCACCAGCAGGTGAAGAAAAGTTAACGTG
GGCCACATATATTGCGTTCCTTCTCGCATTCGCCAGAAGAATAAGATTTGCCCGCGACGA
TACAACGACGTGATTGAAAAACGCAATATCTGGCTTCGTATTGCTCTGAAACTCAAGCGT
CTGAATGCATCGCCAACCTGCATGGCCAGATTGAATAGACTGATCATCTAGCGCCCACAG
TTTTAATTCCCGGTTCAGAGGCCCCCCGGTAAGCAGCACGTGCCCATCTGTGCCACGGGG
TGAGGGTAGAAACGCGACTGCGTCCACACAGTGCCCACCAAATGGAGCGATCGCAGACTG
TGGACTTTGCTTCCCGTCTACCCATATTCTGACTGTTCCATCTTTGGAGGCCGCTGCCAG
ACTGGTAGCCACTGATGCACAGCTTGCTAGCTCGGTAACATCATCATCATGCTGTCCAAT
TACAAACACTCCTCTTACAGGATTTTCCATACGACACTCCATAGGTACATCCACATTGAA
TCCCCCTGGTGTTGCCACGTGGTAAATGTCTATAACAATTACGAACTTGCCGATGGCAAC
CACTAAAAGGTCCTGTTTCTGCGAGTGCCAGCAAAGGCGAGGATGGCATTTCTCCCAATT
ACCAAGAAATTGCAGAGCTAGAAGAATCTGTTCCGACAGTTTTCCATTCTCCTCATGACT
CTCTACAATCTTACGGATATAGATTCGTCCATCTTGGCTAGCACTGCAAAAATATCAGAG
TGGTATGTTACCGACCTCAAAATGTTATCGAGAGAATGTGTTCAACCATTTATAAAGACG
CACATATGGCACACAGTGGTCTTGTGCCTAGGGAAATATATCACTCCTCCCTTTTCGCCT
TGATGACAAAAAGCAGAATATTGATCTCCGTATACACGTAATATTTTTCAAGCATTCCCT
CAAACAAGGATAACCCGACCATGTTAACTAAAAACCGGTTCAGGTTTATGAACAGTCGGA
TACCAAGCAATATTAGTGTATTGTAGCAGCTGGCGGGAGGGCACCAAAATTGACAATCTG
TTGCAGTTGGAAAAACTTACCTCGCAAGCATAGGAACATCATCTGAAAAAAATGCCATGT
CGGTCACCCGCTGGGTGTGACCACGAAGCAAGACCCGTTGCGAGCTATTCATGTTGAGGA
TACGGATCTGGCCCTCACGCAACCCGTAGCAGACAAACTTTTTGTTCACGGCGATCTGTC
TGCCCAACACCAAAGCTGTTTCCGAATTGTACAGAGTAATCGGGTTTACAACTAATTCAG
CTGGAGCATCTCCAGCTTTTCGGGCATCCACATCATACGTCACATGATCCCCTCTAAGAT
GGCGTCCTCGCTGAACTTTAGGAGCTTGTCTACCTTGAACAGAGTGTGCCAACGATGGAG
ACATAGGCGGTGGAGTACCAGGCCTCTCTGAACCAATGCTGTGAGAAGGATCTACCGGCA
TGTGCCTAAACGAAAAGAGTGGAGGCCGGGGAGAACTTTGTGGTGCTCCTGGAAGGCAGA
CCGTCTCCTCATTAACCTCCATACCTTCACCTTCGGACTGTGTGGTTAAGAGGGCCATAA
GACGAGCTCCATCCAGTGGCTGGCTTGAGACAGGGTTGAACCTGTCGGTACCCAGGGGCG
GGGCCGGAGGAAGGGAAGGCATCGGTTGGGAAGATCTGGATTGAGGATATATAGGTGGAG
GAGGCGCCGATATAGATGAAATTGGTATCCGGGATTGGTTACTGTGGGAGGGGGAGGAAG
GAAGTTGGTTCGATTGTGGACTGAACTGAGAAGCTAAATGTGGATCTTGACGAGGGCTGT
GATCTTGGTTATAATGCCCATATTGAGGCCCATGATACACTGACGTTCCTGCCTGCGGGA
ATTGCGTGGTGCTGTAAGGATAATTCAGGACTGGACTACCAGAGTACATACTTGTATTTG
GGGAAAAGCTGCCGGGAGGCATGCTACCAGGTGGATAGGAGTGCGAAGGCTGGTGGTGGA
ACGAGTTACCAGGAGACGAAGGTTGATAGCCAGATGTTTGAGGCGGATAGGGGCCTTGAG
ATGACCCCCTAAAATACTTGTGAGGATCATAAGCTCCTGGAGGACCTGGAGTTCCCATGA
TGTTCCGGGCTCGTTCAGACACTCAAAACATCTTCGAACTTGTGTCCCGTTGGACAATGT
ACGTCTGCAGCAAACCCTTCCTCCTACAGAGACAGTCTTCCACGCCGAC

>TRINITY_DN1154_c1_g3_i1 len=911 path=[0:0-910] ubq ubiquitin 
CGCAAGGCCGATCAACTTGCAAGATGTTTAATCGCTCCGACCATTGCCTCCAGGTCTGGA
GTTAGAGTGTAGCAAATTCAGGAAGATCGTCTATTGCTGCTATGAGCTTTCTTGCTTTGT
GCACAGAAAATATTTTGATAGCGGGACTATCTTTTGCCTTCCCAAAATTCAGCTTCGATT
TTGCAAACTGTTTGGTCAAGCATGTAATCGACCCTGTTTTGGGTTCTATCGGCGTTAAAG
GGTTACCATATCAGACTACGCTGTTTATGGTGACCAAAATTTAGTCATGCTCCTACCCAA
ATTTCTAGTAAGCATAAAATTTGTGTTAGTTGGACTTTTTCATAACGATGCTCCTCATGG
GCTTTTTCCCAACGTAAACCAATCGGATCATAACCTTGTAGTTTAATGCCTATGCCTGTG
TCATACTCAATGGATGGCAAACGCGGATAGACTAATACACTTAACAATCTCAACCATGTA
CACAAGAAAAACATATCCCACTAGTACAAAATAGGAGTCCATCTCTGTGAAAATTTTCTG
TAATTTAAGCAAAAAAACCCCGAACCGAAATCCAAGGCACCAAGCTACACCTTGTGTGCA
TCATCGTTATGTCACCCGAGAAAGCCATACGAAAACTGCATGCCACAACTCTAGAAACGT
AACCCTGACAAGTGCACATCTGCGCAAGCTCAACCATCTACTTAATCTTCTTCTTCGGGC
GAAGCTGGTTGGTATGTCCGCACTTCTTCTTGCGGCAGTTCACGGCGCGGGGATGGAGGC
GAGCGTAGCACTTGCGGCAGATCATCTTCTCCTGGTTGTACTTCCTGGCGAGGGCCATGA
GCGATGGCTCAATAATCCCGCCCCGGAGGCGCAGCACCAAGTGCAGCGTGCTCTCCTTCT
GGATGTTGGAT

>TRINITY_DN224_c0_g1_i10 len=2991 path=[1:0-144 3:145-756 5:757-1541 10:1542-1571 11:1572-1778 17:1779-1803 22:1804-1855 23:1856-1931 27:1932-2015 29:2016-2047 30:2048-2114 32:2115-2295 34:2296-2964 44:2965-2990] cromosoma 3     scy12a	SCY1-like protein 2A     
CTCCCGACTCCCCAACCCACTGTCAACGTAGAGCTCTCAGATGTGTACAAGTAGAGCTTC
TTCAGGGCAATGAGATCACGAGGGTGTTCGTCAAAGCAACAGGAATCCGACAGCAAGCGA
TAACTCCATGTTTGAAAAGATTTCTGACACACGAGATCGACTAGAGTTATCTACTATGGT
GAAAATTTGGTGCTAACTAAGTTTTTCCAGATACGCTATAATAACAAAATCGCTCAAAAC
ACCATACCCGAACCCATTTTCCGACAACAGGCTATACGTCACAAGAACGACCACTGAGAC
AAACACGTCATCTACAAGCCCAGCTGCGTCCGAAAAGCTCAACAACAGGTTGGGGCCCAC
AAAGCGTAAACACACCCAGTTGCACAGCACCAGTTCCCAACGACTCACAATGCTCGACCA
CCCCCTTTATCACCAGACTCACAAAACTCAGTCAGGCACTCCGAAGATCGTATACCACCT
ACATCGCACATACCAAGCGTCCAAACACATCGGAAAAGAAAAAGCACCACGCCCATGACT
AAAAATGCACGGTGAAACTCTCAAATCTGAACGCAAATAACCTCCAAGACTCCCTCAAAT
CCTCCCCAACGCTACAAACACAGAAGGTTGCTCAAAAACAAGCCAACTTAGCTCGAACAT
CCCGACACTCTAAACCTACGCAGGAACGCGGGCTACCACCTGCCACACACAAACTGCCAA
ATCTGCAAGGAAGACAAGTACGACCATACACAAACCTCACAATGCAAACCGTTGCCGTGT
CAACAAAAACACACCCCTCTGTGGTCTTGAATCGGCAAATGCGGTCTCGATAACTCTGCA
CGTAAGTGCTAGAAGTGTGGATGCGGTCTGAGTAAGAGAGGGCCGTGAATGAAAACCTCG
TCTCCAAACGTCTCTAATCACTGTTGGATGCTTGTCCACGTTGTAGAATTCTGCAATCCA
GAAAAGTTCTTTTTATAAAAAAAAAGCGAATTGATTATCAGGTCTGGCACCCCCTAAATA
AATAGTCCACAATGGTAGTTTGTATTTAGCCACTGGCTCTGCGCTGCCACTCTGCGACAT
GGGCCTGGCAGGCACTCTGGGAAAAGGCGCCTCCTTCCTTCTGACCTGGCCTGTCCTCTG
GCCCCCTCTTTTTCCTGCTCCGCCTTCTCCCCACGTTCTTACCATTCTCCTTTTCCGGTT
CCCTGTCTATTGTAAACAGACGTGTTTACTTTTGTGTTGCTGTTTGGAGAGGTGACTTCC
TGTGCGGTCCCAGGTAAGATGGATTGTTTGGGGGCATTTTTGCCACAAAAACATTTTTCG
TGTAACAAACGAATGAATAAGACAAATCTCTTTCATCATTATAAAAGAATGTATGAAGTT
GCCAAACTTAGATGAAAGTAGCAGTAAAATTGGATGAAAATAGTGATTTCCTGTGCAAAA
AGCAAAGATGAATATGCAAATATTTGGCTACAAACAGTGCTAATGGAGTATTTGTAAAAT
ACAAAAGGGAATGATTTTAGGACAGGCAATAATGCTGGAAGTGTTGCAGACTGGAAATCC
ACAGCTTCCTGCGAGTCTGCTATGGTGAGCACCATGGGGAGCACCATCGGCAGCATCACG
TCATTCCGAAGCTCCGCACACAATGGAGGCAGCACCTTGAAACGCAGCACACGAGCATCG
AAGCTGGTCCACATATCTGACATAGCTTTCAAGAACTGAGTTTTTTGCATATTGTCCCTT
TCCAACATGTGATCCAAGAATCGCAATGCGCGCAACCTCGTGTCATCCCGGAAAAAGGGA
GAGCTTGTGAAGTCAAGGGCACGAGGTCTAGAATGCTCATCCGAACTGAGCATCCGCCTC
AGATCTTGACCAATCTCTGCTGGAACATTTGAGAAATTCTCGTTTGGAAGGTATGAAACC
TTGCTTAAATACGTTTGCAGATTATTGTTGCATTGTAGGATTGACTGGCGAGATATCAAG
TGATAAGCAAGCAGAGCAAGGCTGAAGATGTCTGTGGATGCAACAGGGCCACCAGCTCCT
TTCCGTGTCAACTCGGGTGCTGTGTAATCTAGTGGCGGTTGCAATGGCATAATCACATCA
TCTACATCATAGTCCTGAAAGGAAGCGAATCCAAGAAAAAAAAAGCATTAAGTTGATTCA
AATAATTGTATCCTAATCCAATTATCTCACACTTGATTACAGTGTGGAACATTAACAAAA
TGGTGCATGTTGTGTCTACTTCATAATACAATAATTTCCTACATAAAAAACAAAAGGATT
GTCAAGAGAATCTACCGGAAAATGAAAAGCAGGACCTCCAGTTGGATCAACCCCAGATTG
GTCCAGACTAACAGAGAATCCAAATCCAGCTAGCTTCCATGCTCCACTCGCTGTGATATA
CACAGTCTCAGGTGAGATGGCGCGGTGAAGAACGCGCGCCTTGTTGTGGAGAAAATCCAG
CGTTTCCGCCAACTGCAACAATCCATGCTTCACCTCGAGCTGCCCCAGCTCCAGATCCTT
CAATTCAGGGGGCACTCTGGTAATGTTGTCGTGGCGTCCCAACACGTTCGCAGCGGACGC
GAAGATGGGCTCCGTGACCATCGCCATGGCGGCCTTGCTCTCGTCGAGAGCTTGGATGAC
GCGCACCACGCCCGGGTGGCGCAGGCGCATCATCTGCGCCGCGTCCTGGCGCACCAAGTC
CAAAAACTGATCCTCCGCAGCCTTGGAGAGGCCGATGCGGAGGCGGAGATCGGTGAGGGC
CTTCTTGTCGAGGAGCCAGACGCAGACGTCGGGGTTGTGGAGGAGCGCGGCCTTGTTGCG
CGGGCGGCCGGCGAAGAGCTTCCACACCAGGTCGGGGCCGCCGGAACCCACCTGCTCCAG
CAGCTCGAAGTCCTGCAGCGCGCGCGGCCCCGTCACCTCGTGCACTGTGCTCGACACCGT
CTCGCCGATCACCGCCGCCGTCTTCGCCAGCGCCTGCGTGAACGACTTCAT

>TRINITY_DN5925_c0_g1_i17 len=5916 path=[0:0-2909 2:2910-3147 4:3148-3240 8:3241-3335 12:3336-3435 14:3436-3495 15:3496-3656 16:3657-3743 17:3744-3880 18:3881-4054 19:4055-4056 20:4057-4101 21:4102-4105 22:4106-4114 23:4115-5331 24:5332-5332 25:5333-5578 26:5579-5579 27:5580-5639 28:5640-5836 29:5837-5838 30:5839-5915] cromosoma 2 gpc1 glycerophosphocholine acyltransferase 1  
CCCACATCAATCATCTTTGCTCAAAATCAAGTGCCCAAAAACTATGGCTCCAAAATACCA
ACATGCAAGATGTTCAAAATATACAAGATCTCTACGAACAGTAGATCACGCTGCAGCAAC
AGGTGAATGCAAGCAGTTGGCTCCAAGACAAGAACCATGCTCCACCAAGATCACCACAAT
TTGCACACGGATCACAACTTCGATGAGTGTAGAGCCATACCATAAAACAGTTGTAATCAC
TCTTCTCTTCGTCAGCTAACCTGTGACCTGTCGATGCTTCATGTTCCCCTTAATCTTCCC
TATGTGACAATTTTCCCACAGAGTCCAAGAATATCAGTCAAGTGAGATCATATAAACCAA
CCCACCAGCATCATCTTGATAATCTTGAACTTTCGAACTGCCCAAGATTAGGTCTTGCCT
CCTGGTAAAACCTAAATGCATGTGCATGACATACTGTTTTCTCTACATTTAACACAAAAG
AGTGTTTTCAGCTTGCAATGAGGTGGGGACATCATGGCGCCCACGAGACGTCTGAGCAGG
AGCAGGTGTACGTGGGAAGGTCACTCATGGCGTCACCCAGTCCTTTCACTCTCATGCCTA
CGCCCGGCGGCCCCATCACCCATACTCAGTAAGTCATTTCTCGAATCCTCACATTTCCAA
TCTTTAGGATTGCAAACTTCAGTAAGCTGCAATACGGTACACTTCACTCTGTCACGTCAT
AAAATTGAGAATTATCCGGTTTCCTAATCTGACAAATGAAGACAGTAGAGTTTGTTCAGC
GCAGGTTGCCATGCTAAGTCACAGATAGGGCCATTTTTTATAAAGAAATTGGTTCATGGA
CAGGCACCCCTACGTGACGGGCACATCAGTGTTGGGTCTCATATACAAGAATGGAGTTCT
CATAGCCGCAGACACTGCAGGTAAGCAAACCCTTGATTACAATATCATTTCAGGTTTTGT
AAACATACCTCTCCTTGTTTCATTTTTGAGTTTCTCCTTTTATCTGGAAACAACAGGTTC
GTACGGGTCAACAACACGGTATAAGAGCGTGGAGCGGTTGAAACAGATCAACAACAACAC
GGTGCTTGGAGCCACCGGAGAAATCAGCGATTTTCAGGCTCTCACCAATCTTCTGGACAG
ACTCATGTAATTGATCCACTGTAAAGGTTGTGGATACTAAAAACGAACAAGAAGAAATTA
GGTGTAAATCTTAGTGTGGTTGTGATCACTTACAGAGTAACGGATGCGATGTGGGACGAT
GGTAATAACTTGGGGCCACTGGACATTCACAACTTCCTCACCCGTGCCATGTACAATCGC
CGCAACAAGTTCGACCCTCTGTGGAACACGCTCATCCTCGGAGGCGTCAAGAATGGCGTG
AAATACCTGGGATCTGTAAGTGCAACGAAGAAGTTCCGTTTCTGCACACAGCGAAAAATT
CAATGAAACCATTCTGAAAATATCTGTCTCCAGGTGAGCATGATCGGAGTGCACTACGTT
GATCAGCACATTGCAACCGGGTTCGGAATTCACTTAGCACAACCTATCTTCCGGAGTGAG
TGGAAGGAGAACATGACGCTGAAGGAAGGGAAAAAATTGCTTGAAAAAGCATTGCTAGTC
TTGTTTTACCGTGACCGCTCAGCCATCAACAAGATTCAGGTAATTTACAAGCTGCTGCTT
TGACTCTCATGAAGTCTAAACTCAGGGAATGATCAACTCACATTGTTGAGGAATCCTCGG
TTTTGCAGATAGCTGACATCACCGAGGATGGCGTCCGCATTACACAACCATACGCTTTGA
AACCAAGCTGGAACTTCGAAGCCTTCAAAAATCCGTCTGCTGCTAGTCCTGGTACATGGT
GAACTCGCACTAGTAGCCAACGTTAGTTCTAGGACAGCTGCCCTAATAACTGCAGAGGTC
TCGACACTGAGCACAGCGCTCTTATCAAACTGAGAAGATTTTATTCATGCTGCTCGGTAC
TGTACAACTCTATAGGGATGGAGATGTCAAGACAGCCCTCGTATTTGCAATATCATGGTG
CCGACTTGTATAGACAGGAAAACAAGTTGAGTAGATGCAACAGGTGGGACACTGACCAAC
TCTAATCTTTTGTACCTATAATGTACAGTCACTTCCGGTCTCTAGAGTAAAATTACCAGC
ATATAAATGACTCCATACGTAGTACGTCAATCGAGACGAGACACGAATGTAATATCAATA
CACAATTTGAAACACCCGAAAAATACATTTCCTCTAGCGATGGTGCAGCGCATCAGGGCC
GCTGCCTCTCTGGGAAGGTGGTTCTTGAACCAAACTGAACTCCTTAATCAGACCTTGAAG
CAAATCAGTCAAGTGGCAGATGCAATGCCACTAGCGATGGGCTGCTCCGAATCGAACTTC
CGTCCTTTGCGACCATGGAGTTGCTCATCAGATTTCTCATATGCGTCGACGTCGTTGAGG
TCGTCAGAGCTTGGCTTCTTGCATGAGGAGCATAACTTCTCCTCTTCAGCAGTTTTAAAG
CCTTCGTTCGGTTCTACTGAATCTCCGCCGGGTGAAAGAGGGAAATCAAGGACTGAAGCA
CCTTCAATTGGCAAGCCAGTGCTGTTCAAAGAAACTGGTTCAGGTTCCTTCGTAGGGGAG
AACTTTCTCTTTTTCTTGGCGTCCATCTTCCTCGGCATGACATCAAAGAAGAAGATCCCG
CCGTTCCAAACAGAGGCTGCCACCTTCAGACACTCGAAGAGAATATGGAGTCTATAGTGC
TTGAACAGTGGTACTGTGAGAGCCATGGTAAGAACCGTGAATATGCCTTGGAGTATGGCG
TACATCGCAACACGATGGTCATCGCCCATCAATCCACTGAGCTTCCACCAGATGTTGTTT
GCACGAGATGCTTTGCGAGAAAGTTCCCTGAATGAGGTCATGACTTCAGGATCATTCAGC
AGTCTCTGGCGCCGAAGAACATTCACGACTAGCAGGTACAAGACCTGCCAAACGAAATAT
GCAGCAAGAGGCACAGCAAAGAGCCACGTCCAGAGCTGCTCATCACTTTCCAAAAGAGGC
CACGCTGGCCACGGTCCTGTATCATCAACAGCGTGATGGGTAAATGTGATTGGATCCCAC
CACCTTATGATAAAGAAGACCGTTCCTGGAAGTAGATGGATGAGCACACTGACAATCTTG
TCGACAGAGCTAAAGACAAGACTACAACGCCAAACGATAAGTGCCCATGCTAGAGGTCCC
TCTGAAAAGGAAAAGCATATCAGGAACAATTTGTCGTTCGCTGGGAAAAAGAGGAGCATC
ACCACGAAGATTGTATTGGCGTAGTAGCAGAAATCCAGAAGGTAATAATGCCATTTCTTG
ACGCGATAATACATCCACCTTAAAGGCGCCACCGTGAGGAAGAACAAACAATAAAGTTTA
GGGATGTCAGCAGGCCTGGAGCCCAGCAAGTAGCAAAACGTGCCGAAGGAGAAGACTCCT
ATAAAATAAGTCACCTGCAAAAAGTACAAGAAAACAGTTAGTTCAAATAGACGAGACATA
AGGAATCACAACTGTAAAACAGCACAAGAAAAAGCAGAACGCCGCAAAATGGCACAAAAA
TCATCCACAAGATAAGTTACTGAACCGCAAAACATGTGAATACCGAGCTTAATACCTTAG
TTATGAAATCTTCATGCTCGTCAGCACGCTTAGCTATTACTGTTGCCTGTTTAGAAAGCA
TCTCCTTTGTTTTCTTCACCATCTGTAATTCCCATGCATCAACTAGTGATTAGCAATCCA
ACAATCAAGCAATCAAAATTGATACAGTATACCTCACTGAAAAGAATCAAGAGAGGTTAA
AAATTAAATTCCTTCCCTTCCTCTAAGAAATCTCCGTACCTCTTTCTCTCTCATAGCCTT
TGCAGCACGCGAGTGACGATCGCCACTGCCTCCATACGATCCATTCAGCTCTTCACGAGC
CATTTCGTCCCAGTGCCTTAATAGCTACCCTTTAATAAACATAAACTCCCGAAATTCACC
CGTATGTCCAGGCGGAGACTCTCAGAGCTAACCCCTGCTCTTTCAATGTGACCGAGAGAA
GTGTATCAGCTTACCAATGATCTGACAAAACACACTATCAAACAACCATAAGTAGGTGTA
GGTGCCTAAGATACGACATTCTTTTCATAGAAAATTTCACCCCTTCAAAACGCAACTACC
ACGGCATATTATAAATTCTAAACAGCAACCATTTCTAATAAGAATTCGAGGTCATCAACT
CCCACACAGCAATACCTTACCCTAATAAAACCATTATCAACACGCGAGCTCAGTAATAAA
ATCCGACCTACCAACAGCAATACACTAATCACTATCCGGTATTCAATTCATGTCACATGA
CATGACAGAACTTTCACATTATTTGCCGGCATGTCCATAAAAGCAACTGAAAATCTAGAT
GACATTTCTTTATCATCAGTACTAGCAGTCACCTCTAACTTCACCTGTGAGCAAAATACT
ATTTGCTTCAGTAATTCCCTTCTAACTTGCTGAAAACGTATAGCATACGATGTAAACCTA
TAAAAATTCTATTTCAAATATTTAGTTCTAACGAATTAATAGAAGTCGCAAGTGACGAAA
TGTCATAATACGACTTCCTATCAGGAACCGAATTCTAACCACTTTAGCTTCCTCCTCTAT
CCGAAGTTCAATATTCTCAACTACAACAAGAGTTCGAACCTAAAAGAAGCTCTCTCAACT
AGTCACAACAGAAGCAAGCATCACGCACAGCAAATTCGAGAACAGTCCCATTAAAAAACG
TTGAAAGTTCCTACATATTGCGATTTCGCTCTGTCTTACAATTCTGTAACTCGTAAAAGC
TAGCACAGACGCGTCATTCCATATAGCCTAATTTCTTTACAACCTCAACTCTAGAAAGTG
AAAAAAAAAAACAAAAAACAAAACAAAACGCAATACAGAGCCGCACGACAATTAAAACCG
CAGCGTCGAAGAGAAAAACAATGCATGTGCAACAAGAGCCAGAGTTAATGGAAACACTCC
ACCTTACACTAAACCAATTAGAAGAACCTAAAAGAAACTCTCGCTTTCATCTAGGCACAA
CAGAAACAAGTATCACGCAAAGCATATATGACAAAATCCGTAGAAAATCAATACATAACT
CGACAAAGCTCTCAAATCTCTCTAACTCACAAGAAAAGCTACTCTCAAGGCTTCAAATAC
ATGAAAAACACCGATGAAAGCCTAATTCTTCACTTCCTCGACCCGTCGCTGAGGCAATCA
CAATCCTCAACCATAAAAGAAGCTCCGCCAGACTTAAAATGCATCAAACAAAAGCCAAAA
CCAAAGAGACGGAGACGCGAATCCTAATTTCTCACTAAAACGCAAAGAAACTAATTACAA
CGCAGCGCATCCGAATGAAAGAGTAGGAAACAAAAAAAAAAAAAAAAAAAAAAAAAGCCA
CCTAAATCTTCAATGCTCTCCTAAAACACCACCTCAAAACTCCAAAGAAAACCAGCTCCT
CGCAACAAAGAATCAACAAACAATCCCGACAAAAACTAGAAGTTTAATAATCAAAAAAAA
GAAACTCCACATCACGCAACCGCCGGACGCGATCCATCCAAACCAGGTGAGCGCCGTACC
AGTCCGTCCACCTCGTACACACGCTCCGCCCGATCACGTGAACAAAACAACGTAACCCTG
TCACTCTCTCTTGAACCGTCTAAACCACGCCAGATCTCCAAACCTAAATAATCGCGGAGG
GAGTCGTGAATTGTTTTTCACTCAGCGCATCATCGCCGGCGGCGGAATTCAGTGGAGAAC
ACAACGCGACGTACCTGACCCGGGGTCGAATCGCGATGGCGTGAGAGAAAAGAGAGATCC
GAGAGAGAGACCGTCTCTACTACAGTGAGAGGAGAG

>TRINITY_DN5657_c0_g1_i15 len=3645 path=[0:0-680 2:681-877 4:878-1114 6:1115-1491 8:1492-1715 10:1716-2231 11:2232-2315 12:2316-2453 13:2454-3106 14:3107-3644] rh3 DEAD-box ATP-dependent RNA helicase 3 
TTCATTTCCTCTCATCGTTTCGATGTGTGGGGGTTGGGCGGAGGTGGGAGAATGAACGCT
GTCTGTACCAGAGACTCATCGTTGAACCGTCGTTTCTGAATAAAGTGTGATGGTTTGTCT
AGAAGTCAGGAATGTTACAAGCAACCTCTGCTCATGTGCGAAACGACTTTGAGAACGCTT
TGTGACAATATGGCCGCAGAGCCAAATAATTGCAAACGGGTCCAGTCAGACATGGACGCC
ACAATTGAGCCCAGACTGTTTTCTACAGCTCACAGTGCAATGCTAGTACAAGGTAGTGTT
CGGTTCTACTATATCCTCGGCTTTTGTATCAACTAAAAGTCCTGGAAATCCTCAGGACGA
TATACGACCTTCCTATATCTTGAACAGCCTGAAAAATATTGTCAGCTGCCGCTATAATCG
TTCATGTCCGTCATCCTAATGGTGTAGGCCAATTTCGAGGGGCCACACTCCTAAAAATGG
GAACAACCCGGGGGCCATTATGAGACATGCGGACCTGCATTCTTGCTCCTCCATCTCACC
GTCCTGCCGGTGTTCCATAAATTGTAAGTCTGATAGATTCATGGTTCACCCCATTGCGAA
TGCTACCTAACCCTTGCAGTCAGCTGCTCTGTGCCCAGGTTGATTGCACAAGAAACACAC
TCCGGAAAACGCCCCTCTTCTTTCGCTCCTGCCGGACCTCTCCCGGCCGTAGTCGCCACC
GGAACGGTCACTTCCCCATCCTGAGTCCCGACCTCGGCTCCCGCCGCCCCTGCCACCCCT
TGATGACCGCATGCCGCTTCCGCCTCTCGACCCGAAGCGACCGTACATGTCACTGCTCCT
GGTTCTCTCAAAGTCGGGATCCACCAACTTCGGCAACTTCTTAATGCTTTCAATGACGTC
CTCCTCCCTTCTTGGCTTGGTCAGAAGCTCCTTCGCAATTTCCGCCGGCAAATCGAACAC
CGCGCCTTGAACCTTTGGATCATCAATTATACGAATCTTGCCGACATTGTCCGCCGCCAC
TTGCCAGATATCCGCGAGAACTCCCATCACCATCCGAGCAGACACAGCGCGCGGCAAGTC
TTCGGTCCTTATCATACACAAGGTCACCAAACCCTCTTCGTGTGTGATAAGAGACCGAGG
CGCGGGGAGCTGGCTGAACCCGCTCAGATGCGCCAGAGCCGCGGCGAAAGCGGCGGTTCC
ATCCTTCTCCAGGAGCGACTCAGCTGTGGACAGGAACACCTTCGAGACCTCGGGGTGCAC
GCGCTGGATCACGGCCTTCGCAGCCGCGCTGCTCGCATGCAAAACTTCTTCCATCTGTGG
CGCACCGATGCGGTCAAACTTGCACCCAACGTCCGCCTCAATGGTGCGCATAGTGCGTCG
CTGGTTCTCGGAGTACATCAAAATCGCTGTTCCGTCCTTCCCCGCGCGCCCTGTCCTCCC
GGATCTGTGCACGAACGTCTCAGGATCGTTCGGGATCTCGTAATGAACCACCAGATCGAC
GTTCGGGATGTCCAAACCACGAGCGGCGACATCGGTTGCAACGAGCACCGAGAATCGTCC
CTCACGAAACGCAGCAAGCGTCCTCTCGCGCTGGCTCTGCGTGATGTCACCGTGGAGCGC
TTCGCAGCCAAGAGTGCGTCCGAGAACCGCGGCGACATCGTCCGCGTCACGCTTCGTCTG
CGTGAAAACGATTGTCTTCCCAACGCTTCCATAAACGGTGATGAGGTCGCTGAGGACGGT
GCGCTTGGCTGATGGCGGAACGGAGACTGCGAGCATCTTGATTCCTTCAGCAAGCTTCTC
GTTTGAGTCTCCAACAAGGTCGATGGTGAGTGGATTCTTAAGATACTTCTTCGAGAGTTT
CTTCACCCAGTGCGGCATGGTGGCAGAGAAGAGCATGCTCTGGCGCTCGCCCGGCATCTG
CTCGAGGATGCGCTCCACGTCCTCCTCGAACCCGACCGCCAGCATCTGGTCAGCCTCGTC
GAGAACCATGTAGGTCACATCCTTCAACGACAAGGACCGCCTGTCGATCAAGTCAATAAT
GCGCCCCGGCGTTCCCACGGCAATATCCACGCCGCGCTGCAGTTGCCGCTGCTGCGTGGT
GATCGACACGCCGCCGTAGACACAAATGGTGGACAGCATGGGCGCCGATTCCATAAACTC
GCGCTCAACTTGCTTCGCGAGCTCTCGAGTTGGTGCGAGCACCAGCGCGCGCGGCGAGCG
TCCAGAGCGCCTGCAAATGCAAATTTGATCAGTCTCGACTAGTTACAAAACCTGAGCTTC
GATGCCGAGTACTAATGTAAGTAGAAGTGCTCACCTCAATGTGCGGTCTGCTTCGAACGC
CTTGATGATATTGTGGATGATCGGGATTCCGAAGGCGAGCGTCTTGCCTGTTCCTGTCTT
CGCTCTACCGATCAGGTCGCGCCCTTGCATTGCAGGGTCGAGTACTGCTCTCTGTTTCAC
AAACACTCGAAATTGGTCAATATACAAATCCAGAGAGATTTCCTTAAGAAATGTTTTACG
TAATCCGTGTTGCACTAGGGTGTTTAATAAGACACAAATTTCAACCAGGCCACCAATTCA
GACTCTCACATTTTGCAATTTGCATTGATTGTGCCCGACACACCAATTTAAGAAGATAAA
TTGCATACATTGTCGAGGATTGGATAAAGTTATTAGACACATGTGTTATTTACAGGGGAT
AAAAGTCCGCTCTGCAGTGTTACAGACAGAGGATAAGGTGAAATTCATCCAGGCCACCAG
TTCAAACTCTCACATTGTGAAAAGGCCACTTATAGTGCAAAACACAACCAGTTTGTAAAA
ACAGCGGCTACTTCGACCTTGTCCATTCAGAACTTTTCTCAAAGACTCGGTGAAGAATTG
ACAAATATAATTCCGCGAAAGAATTTTCTCCGCAAAATGTCGAAACATTGTACTGAGCTA
ATTCAAGCAGTCCAACGCTTTAGAAACTTCTGAATTCCAGGTCAATAACTCGTGTTCTGG
CAACATTGCATAGAATTGAGCCATAGCTTCAACCTTATCCACTCAGAAAACATCGCCCGA
AATTTTTTAAAAAAAAAAAAAAAAAAAAAAAAAAAAAAACTCACCTGAATGGGAAACAGC
TTCTCAATCCCCCGCTTAGCGAGCGCCTCCACAACAGCGGCCGGAATCCCCAGGTTCGCC
ACCGCGAGCTCGTCCTCATCGTCGACACTCTCATTATCCACAACGATAGTCTCCTCTTCC
TCGTAATCCTCGTCGCTCTCCAGCCCGTCCGTCAGCCCGAACAACGAAGTAGGCGCAAAT
TCCGTCGCCACCGCGCCGACCTTCGTCACTCTGGACGACGCACTTACTCCATCCCGCAAC
GCCTCCGCAACAATCTGCACGCTCCTGCAAGGCACCGCCAACGAAACTCCCCCCGCGCTC
ACCCGCACCTTCTCCCCGGCGAAGGAGGAAGACGCCAAAGCCACGCCCCTGCAAACCGTG
GCAGTCGCCGCTCCCAACATGGCAGCCATTGCTGCCGAAACACACTACTCACGCCAATGC
AAAGAAATTCACGAGGCTAGAATTCCAGGGAAAAACCTCGAAAAAACTCCACGAACCCGA
GCTTGAGAAAGACTTGGGAGTGCGCTGCGAGCGCGGGCCTAAAAC

>TRINITY_DN80_c0_g3_i2 len=2090 path=[2:0-1283 3:1284-1285 5:1286-1698 6:1699-1701 8:1702-1934 10:1935-2089] hat5 homeobox-leucine zipper protein 
CGATCCACAGTCTCATGAGCAGCATTTCGGTTTACATTTTAGTAGGTCATAAAAACAGCC
ATATTCGTGGCCCTGCTCATGTCGCATTATCTGATCGTAACGGAATCACAGATGTCAGTG
ACCATGGCAGTCAAAAGGCTCAGGCAAAAGTTAAGAGCCTCACATGTGTGGGATTAATTG
GCCGATTACGTCTTAATCCATGCGCCTTTACCTTTCCAGATGCTTCTTAATTCACCCCTT
TTGGTGCTTTCGTCTCCGGAGTGAGCCTCTGCCCATCAGTTTCCAGTGCAAGTTCGTGTC
AGCTGCATGCACATATCCCCAAAAATCCCGAGTGGATGCGTCAGTTCCTCTCCAGTCGTG
AAGATGCGATGTAACGTTGCTTGAAAGAGAAAAAACGCATACACACGCACGCACACGAAC
TTAATCATGCTCGTCAATATGCACAAGAAGAGAGACCATGGTGATCCAACGTGCGGTTTT
TATTCCGTAGCAGATGCGACGATGGTGTTCGCAGATCTGTTCTAAAATATGTCAAACTAT
AAAGTAAAGAACATTGCGCCTGATGATTCAGATAGTTCCCTATAATGCTTATTGAATTAC
TAAGCTGGTCCCTAACTCTTGAAGCGGCATGCAAACTCGACTGGTGAAACTTCCATCATC
GTCGCCCTTTGAGCAAATATACACAACTACAACGACCTTCAACTACTTCTGTGTCTCATG
TGTCTGTCGGTTAGGTTGAACGTACTCCCGTGGTGGTGGCTATGGCGTTAAGGCATGAGC
ATGGTACAGCGGACTCCTCTGGCACTGAAAATTGAGGTGAAATCTTAGCCCTGGGTGGTG
ATGAGTATGTACAAGACGAGATCCTGAGGGCGAGTATTTGTCGTGTCTTAATCATGGCCA
GTCCCACCACGGCAGCACGCCGCTCTGGTCGTCCAGCTGCAGGAGCAGGTAATTACACGA
GTTGTCTTCACCGTGCGGATCCTCCAGCTTGACCTCCGGCACCATGAACGAGCACTCGGG
CGGGAACGACGCGTCCAGAAACGACGAGTCGTCGTCGTTGCGGCCCGACGTCGGTGACAA
GCTGCTGCTGTCCGTGGTGCGCGGGCTCTCCGCGTCCAGCACGTCGCTCGAGGTCGAGCT
CCCGCTGGAATTGTCCGCCTTCGCCAGCGAGACGTCCACCGTGGGTGAGGATCTCACCAC
GGCGCAGTCCGGGGCAGAGCTCGCCGGCTGCGGAGACGCCGAGTTGTCTCCCTGCGGAGT
GGACTCACCTGACAGGCGTTGAAGCTCTGCTCGGAGATTTTCTTTCTCGTCAACCACCTG
GTCGTAATCGGCCTTAAGGCGCTTGTAATCCTGCGCCAGGGCCTCGTAATCGCGCTCCAG
TTGCTTCGTCTTCCACCGCGCACGGCGGTTCTGGAACCAGACCGCGACCTGGCGCGGGCG
CAGACCGAGCTCCTTGGCGAGCTGCATTTTGCGTTCGGGCTCCAGCTTGTTCTCCATCTC
AAAGTTCTTCTCCAGCGACCGCACCTGGTCGAACGTCAAGCGCCGCTTCTTCTCCACGCC
AGGCGAGCAGTCCTCCGCGCCGTCAAGGTCGCCCTCGAGCTCCGGCCCATCCTCCACCGA
CGGCCCTTCAAACGCCGCGTAGAATGGACGCTTCTGCCCACTGTGCAAGAGCACCGCGTC
CTCTATACCCCCATTCCCTCCTTGAAGGCCCACATGTGGGGGAAGCATTGCAACCAGCGA
ATCAGCGCTGCTGCTCTCGTTGCGACAATGCTGCGGCTGTTGTGGTATCCCCACCATCCC
CATGCTGCCCTGTGCCCCACTCGTGTAGGGACCGGCTCCCACCATCGCCATTCAGATCGA
TTTGAATGTATCTAGTAGAGGGCCTTCACTCCGTAACGGCTCACGCTGCTGCGACTTTCA
TGCCTCGCATAGCCTCTGGTCAAACTGAGACAGCGTCGAAGTTGGTTTGGTTTTACAGCT
TCAAGGCGAGCTGGATTCTCTCTCTCCTCGGGTACACACTTCAAACTGCAGACAGCCGCA
ACAGCAGCAGCAGCAGCAGCAGCAGCAGCAGCAGGAGCTCCAGTATGGAC

>TRINITY_DN2254_c0_g1_i3 len=2102 path=[0:0-846 2:847-1428 3:1429-1536 4:1537-2101] erf003 ethylene-responsive transcription factor
GCAGGAAAAGAAGGGTCTGAAATTTTCCACACACCCCTCATAATCTCTCCGTTAATGTGT
CAAGTCAAAGCTGTTACGCAAAGGATCAGTGACAAGCACATGAGTTGCAAAACATGAAAT
AAAGCTTAACTCCATCTCCTCTGCACCAACTAGACAGAGTGCAGACATATCCACTTCAGT
GCAAGTACTCTGCAGAAAACCACCCAAAGCTCTGCCGCAAAAGAGCAAAGGGACCCGGTA
CAAACTTGACCCAACTTTTCCCCGGACCATGCACGCACGTCAGTCAGATCCTTGTACACG
AGATCTAGAAAACAAACTCAGTGTGCAGGATAAGCTTCTGATGGAAAACAGTCAGTCGGT
GGTAGTATGATATAAAGTTGGTTATAAATACTACAAGTATGGTTTGGTTTGTTGTTGTTG
TTTGTAAATGCATTAGGATAGATGCCGCAACTATGGAATATGCACATGGCAGCACCACAT
CCGAGTCTCGTCTAAGCGGCTTGCAAAGAGGACTCCCTGTGTAAGAACGTACACCTATCG
ACGTCGGAGGTAGGTTGCACTACTACTTCACCCAAAACGGACAACCCCTCGCTCCTAAAT
TAGCTTACTCTCCTTCAAAGTTTCTTCATACTCACTACTACAGAGCACTAGGCTTACGAA
GGAGTTTGATGATGATGATCGATTGACCACCTCTCGGACATGAATGGAAAATTGATTGAA
AATCAGCTTCGGGAGTTCTCTTCATGTAGCTCAACTTGCGTGGAGGATTGACTCCGGTCG
CCATTTCTCTCCAGCTCAAATTGACTTGTCCGAAAGTGTCCTCAAAAACAGAGCCTCCAT
GAACCTGATGGTTTAGTCGGAGGTGGAGGTGAGAACGGAGCAGGGGCTGCTGCAGCTGGA
TTCAGACATGGTGGGGGAGCTGAAGTCGAAGAACGGCCCGGAGCTGTGCCCGAGGAGCTC
CTCGATCATCTCCGCCGCAAACTTGTCCTCCTCCGACATGCAGCTCTCGCCGGACTCCGC
CGGCTCTTCCACAGACGCCGCCGTGTCCTCGAATTGCACCTTGCGCACCCAGTTGGCAGC
GTCGCTGCTCTGGCGGCCGGTCTTCTTCGACTGCCAGATCCCCAAGTTCGACTGCTCCGC
ATCGAGGCAGAGGCACGTAAGAGATTGCGTCTGCATGCTAGACTTCACGCAAGACTCCTT
CTTGATCGATTGGCTCTCCTGCTGCTGCTGCTGCGACTGCAGATACCAACGATGCAGCTT
GGCGCTCAGCGTGGCCGACAGCAGCTGCGAGCCGGGGCCCTTGGGCGAGTTCGGGTCGTA
GGGGAAGTTGGTGCGCGCGCGCACGCCGCACATCAGGCGCGCCGCCTCATCGTACGCGTG
CGCCGCGTCCTCCGCAGTCTCGAACGTCCCCAGCCACACCCGCGTCTTCCTGCAAACGCA
CCAAAATCATCAAAACCAAAGACGTCGACAACGCTCGCACTGAATTCAAGCAATGCTGGT
GTAATCACTCCACGAAATGGATTCCCCGGGAGCTTACAGGAGCGGGTGGCGGATTTCGGA
CACCCACGAGCCCCAGTGACGCTGGCGCACGCCGCGGTACCGCTGTGGCCTGCCCATGGC
AAATGTGTGTCTGTATGTGATCTTGCACTAAATTACAAACAAGCTCCTGCAGCGATTATA
TATCTAGACAAGAAGAGCAAATGTCTAGGACAAGCTCTTCGTGCACTGATATTCTAGACA
GGAAGAGTGATAATCTAGACAAGCTCTTGCAGAGATAAATCTAGACAAGAGTGATGATCT
AGCTTGCATTGATATTTCTAGACAAGCGCTTCTTGCACTGATTCTAGAAAAGAGAGAGTG
AGCTGCTGAAGTAGGGAGAGTGAGTGAGTGTCAGGGAGCAGTGGTCCGCCCAATTCCCAC
TCCAGCTATATAATGTAAGAATCCGCCGCCACCACAGCGAGGGAAGAGAGTCTAGCACTA
GAATTATCAAAACATATTCCATTTCACCCGTGCTCGATTTCACCAAGCTCTTTGGCTTTT
CTGGTATTGGAAGGTCAACACTCTTCTACCTCACTCACTCACTCACTCCCTCCCTCCCTC
CC
